# Supplementary material for: Identification and Expression Pattern Analysis of AsSWEET Gene Family in Achnatherum splendens
Source: Int J Mol Sci. 2025 Jul 4;26(13):6438. doi: 10.3390/ijms26136438 (PMC12249787; doi:10.3390/ijms26136438)
Supplement: Supplementary file 1 [file ijms-26-06438-s001.zip]

Archive with 1 entries (1 files):
- ijms-3673918-supplementary.pdf
